# Supplementary material for: Evolving DNA methylation and gene expression markers of B-cell chronic lymphocytic leukemia are present in pre-diagnostic blood samples more than 10 years prior to diagnosis
Source: BMC Genomics. 2017 Sep 13;18:728. doi: 10.1186/s12864-017-4117-4 (PMC5598006; doi:10.1186/s12864-017-4117-4)
Supplement: Supplementary file 2 — Relative risk and TtD of case sub-groups with different B-cell fraction. Table S2. Numbers of differential signals observed in different subject groups. Table S3. Top 100 DM CpGs. Table S4. Genes and CGI’s with at least three DM CpG sites and 20% enrichment. Table S5. CLL risk-related DE probes (FDR < 0.05). Table S6. CLL risk-associated DM and DE signals in cases with <10% B-cells compared to controls with <10% B-cells; Table S7. Top 100 DM and DE signals significant at FDR < 0.05 in the long and short TtD subgroups. Table S8. Methylation multiplicity, in the long and short TtD subgroups. Table S9. Ontology terms and pathways derived from the DM genes. Table S10. Ontology terms and pathways derived from the DE genes. Table S11. Ontology terms and pathways derived from the DM genes significant in different TtD subgroups. Table S12. Ontology terms and pathways derived from the DE genes significant in the short TtD subgroup. Table S13. CLL risk-related DM & DE hub genes. Table S14. DM and DE hub genes significant in different TtD subgroups. (XLSX 115 kb) [file 12864_2017_4117_MOESM2_ESM.xlsx]

## Sheet: Suppl. Table S1
Suppl. Table S1: Relative risk and TtD of case sub-groups with different B-cell fraction
% B-cells	subjects (N)			RR (95% CI); p	mean TtD (years)
	total	controls	cases
<5	187	180	7	1	7.43
5-10	127	123	4	0.84 (0.25-2.82); 0.78	9.57
10-20	25	16	9	9.62 (3.93-23.54); <10-4	6.51
>20	8	0	8	26.71 (12.92-55.26); <10-4	5.76

## Sheet: Suppl. Table S2
Suppl. Table 2: Numbers of differential DNA methylation and gene and miRNA expression signals observed in different subject groups; adjustment for WBC composition was included in all analyses unless otherwise indicated
comparison groups (N)		number of signals		discussed in	comments
		Bonferroni-adjusted p<0.05	FDR<0.05
DNA methylation (CpG sites)
all cases (28)	all controls (319)	1161	16542	Supplementary	12,065 DM CpG sites (Bonferroni-corrected p<0.05) were obtained without adjustment for WBC composition
controls B>10% (16)	controls B<10% (303)	1,666*	27,792*	Supplementary	total numbers actually observed: 4,998 Bonferroni p<0.05, 79,948 FDR<0.05
all cases (28)	controls B<10% (303)	722	10785	main	680 (94.2%) of signals with Bonferroni p<0.05 overlap with the 1,161 signals obtained in the comparison of all cases vs all controls
NSHDS cases (19)	controls B<10% (184)	557	9173	Supplementary
EPIC cases (9)	controls B<10% (119)	66++	264++	Supplementary
cases B<10% (11)	controls B<10 (303)	4	45	main
cases B>10% (17)	controls B<10% (303)	4,937*	40,319*	main	total numbers actually observed: 46,020 with Bonferroni-adjusted p<0.05, 154,590 with FDR<0.05
TtD>7.4 (14)	controls B<10% (303)	238	5271	main
TtD<7.4 (14)	controls B<10% (303)	937	21526	main
transcriptomics (transcripts)
controls B>10% (16)	controls B<10% (282)	8	139	Supple-mentary
all cases (25)	all controls (298)	34	305	Supplementary	without WBC composition correction: 595 DE probes with Bonferroni-adjusted p<0.05
all cases (25)	controls B<10% (282)	16	117	main	15 of the 16 signals with Bonferroni p<0.05 and 114 of the 117 signals with FDR<0.05 overlap with the corresponding lists obtained in the comparison of all cases vs all controls
cases B<10% (9)	controls B<10% (282)	4	12	main
TtD>7.4(12)	controls B<10% (282)	10	25	main
TtD<7.4 (13)	controls B<10% (282)	22	291	main
miRNA (transcripts)
controls B>10% (4)	controls B<10% (96)	0	0	Supple-mentary
all cases (11)	all controls (100)	0	2	Supple-mentary	hsa-miR-155-5p, hsa-miR-150-5p; same without WBC adjustment
all cases (11)	controls B<10% (96)	0	2	main	hsa-miR-155-5p, hsa-miR-150-5p; same without WBC adjustment
cases B<10% (2)	controls B<10% (96)	0	0	main	with and without WBC adjustment
TtD>7.4 (5)	controls B<10% (96)	0	0	main	with and without WBC adjustment
TtD<7.4 (6)	controls B<10% (96)	0	3	main	hsa-miR-155-5p, hsa-miR-150-5p, hsa-miR-4486; without WBC adjustment, same result plus hsa-miR-25-5p
36?
*no adjustment for WBC composition; only CpG sites whose methylation does not vary between different normal WBC sub-types are counted
++only the 557 Bonferroni hits for Sweden were introduced in the analysis

## Sheet: Suppl. Table S3
Suppl. Table S3: Top 100 DM CpGs; based on comparison of all cases vs controls with <10% B-cells, with adjustment for WBC composition; the least squares means (LSM) are derived from the linear mixed model and correspond to the group means having controlled for date of analysis as random variable and sex, age, BMI, cohort and WBC composition as confounders (see Methods)
CpG site	HGNC symbol	raw p-value	FDR BH	LSM β, controls (%)	LSM β, cases (%)	Δβ=cases-controls (%)
cg05677184		<1E-99	1.11E-18	83.2	76.08	-7.12
cg10318725	RASA3	<1E-99	3.1E-17	87.09	79.18	-7.92
cg04308797	SEC14L1	<1E-99	2.1E-16	86.78	66.71	-20.07
cg20649847	ANKRD13B	<1E-99	4.86E-15	88.38	57.93	-30.45
cg04099036	TBCD	<1E-99	8.64E-15	87.7	74.77	-12.93
cg15909319		1.06E-19	8.64E-15	0.7	1.52	0.82
cg25212453	SLC43A2	<1E-99	8.64E-15	87.88	77.42	-10.46
cg09640070	ITPR2	<1E-99	8.33E-14	83.63	76.69	-6.94
cg19172447	EP400	<1E-99	8.33E-14	88.63	78.61	-10.01
cg06475633	P2RX1	<1E-99	3.6E-13	97.09	92.59	-4.51
cg07508446		<1E-99	4.83E-13	79.74	75.52	-4.22
cg08461425	KDM2B	<1E-99	6.63E-13	80.63	73.99	-6.64
cg05698911	DUSP22	<1E-99	1.74E-12	81.93	74.79	-7.14
cg19907483	RFX2	<1E-99	2.89E-12	90.14	83.67	-6.46
cg01595262		2.22E-16	4.1E-12	82.37	76.17	-6.2
cg21394039	ATP9B	2.22E-16	4.1E-12	85.79	79.99	-5.79
cg01438467	SLC43A2	2.22E-16	6.00E-12	89.59	83.93	-5.66
cg03777414	TVP23A	4.44E-16	9.68E-12	79.21	67.17	-12.04
cg14972228	SIPA1L3	8.88E-16	1.57E-11	82.02	77.19	-4.83
cg26363196	ST6GALNAC3	8.43E-16	1.76E-11	2.53	3.75	1.22
cg23013564	RASA3	1.33E-15	2.53E-11	83.8	77.3	-6.5
cg11523191	FNDC11	1.33E-15	2.78E-11	85.6	63.2	-22.4
cg19016062	ANKRD16	1.55E-15	2.78E-11	82.7	76.74	-5.96
cg22481882	WDR97	1.33E-15	2.86E-11	91.37	85.4	-5.97
cg06099459	C12orf77	2.66E-15	3.96E-11	85.07	79.93	-5.14
cg14517390	ACSBG1	2.89E-15	4.82E-11	79.32	70.92	-8.41
cg11697244	TLL2	4.22E-15	4.88E-11	82.41	78.12	-4.28
cg06530347	C12orf77	4.22E-15	5.6E-11	81.25	75.69	-5.56
cg06285909	TANGO6	6.44E-15	8.39E-11	73.91	66.87	-7.04
cg03767807	MAPK8IP3	6.00E-15	8.89E-11	83.61	76.43	-7.18
cg03604731		1.04E-14	1.13E-10	81.94	77.32	-4.62
cg01919011	JDP2	1.29E-14	1.99E-10	86.03	74.66	-11.37
cg05220083	MAR09	1.87E-14	2.09E-10	82.44	77.21	-5.23
cg10881616	TRAF4	2.04E-14	2.09E-10	82.04	77.21	-4.83
cg00253346	TNFRSF13C	3.06E-14	2.8E-10	81.28	76.94	-4.34
cg16444826		2.46E-14	2.85E-10	87.16	82.18	-4.98
cg07890238	SGK223	2.86E-14	3.33E-10	87.34	81.99	-5.36
cg05170353		2.93E-14	3.96E-10	87.4	65.92	-21.49
cg08010619	SWAP70	6.71E-14	5.93E-10	77.9	72.56	-5.34
cg19865472	HCN2	5.24E-14	6.64E-10	79.67	57.59	-22.09
cg00604736	AQP6	8.48E-14	7.34E-10	83.58	78.93	-4.64
cg21108851	PRDM15	6.91E-14	7.34E-10	80.92	73.23	-7.7
cg06599483	DDX54	1.23E-13	9.76E-10	82.34	78.02	-4.32
cg00267360	RGS22	1.17E-13	1.07E-09	82.55	76.81	-5.73
cg21441211		1.37E-13	1.1E-09	92.71	90.46	-2.26
cg01831771	ATP11A	1.03E-13	1.12E-09	96.69	91.64	-5.04
cg05934015	SLC15A4	1.29E-13	1.29E-09	89.04	80.57	-8.47
cg13595161	CTBP2	1.59E-13	1.29E-09	81.31	76.02	-5.3
cg19497702	SNX8	1.85E-13	1.36E-09	80.62	75.51	-5.1
cg20732076	TRERF1	1.59E-13	1.36E-09	12.84	9.05	-3.79
cg05723179	CREB3L2	1.87E-13	1.4E-09	82.22	76.98	-5.24
cg08162124	ATP11A	1.55E-13	1.47E-09	96.74	92.84	-3.89
cg19402876	FOXP1	2.1E-13	1.63E-09	92.89	90.04	-2.85
cg06945634	RBPMS	1.87E-13	1.65E-09	95.6	92.08	-3.53
cg18311341	CYB5R2	2.33E-13	1.67E-09	84.65	79.76	-4.9
cg00395894	FCHO1	2.78E-13	2.07E-09	87.11	82.29	-4.81
cg01081091	RECQL4	3.27E-13	2.17E-09	81.59	76.51	-5.08
cg02556649	TNNT3	2.9E-13	2.35E-09	86.32	77.65	-8.66
cg19880947	SLC43A2	4.24E-13	2.49E-09	81.4	76.95	-4.44
cg27425146		3.75E-13	2.53E-09	80.88	74.87	-6.01
cg06983322	RHBDL1	3.72E-13	2.64E-09	89.04	84.31	-4.73
cg09529783		4.65E-13	2.65E-09	81.69	77.06	-4.63
cg04848693	MAD1L1	4.02E-13	2.66E-09	87.03	81.97	-5.06
cg15968297	CTBP1	3.36E-13	2.66E-09	94.76	82.62	-12.14
cg20943353	MAD1L1	4.67E-13	2.81E-09	84.87	80.2	-4.67
cg22432760	TBCD	3.89E-13	2.92E-09	93.08	83.75	-9.33
cg13847437	AKAP2	5.2E-13	3.17E-09	79.71	73.25	-6.46
cg08583049	FOXB1	5.98E-13	3.22E-09	7.54	9.88	2.34
cg07552374	APBB1	5.95E-13	3.49E-09	86.52	81.95	-4.58
cg15913375	FAM193A	7.41E-13	3.87E-09	81.45	76.6	-4.85
cg16977270	ATXN1	8.02E-13	4.83E-09	87.74	82.6	-5.14
cg02934509	SLC35E2	9.91E-13	6.76E-09	87.63	74.15	-13.48
cg22235407	MEGF11	1.17E-12	7.33E-09	86.8	79.77	-7.02
cg22355517	PDE3A	1.3E-12	7.35E-09	8.1	11.34	3.24
cg07700234	PPM1L	1.76E-12	8.76E-09	2.63	3.49	0.86
cg15815120	RPTOR	1.71E-12	9.02E-09	84.29	79.33	-4.96
cg22611259	NCOR2	1.9E-12	1.04E-08	84.08	77.95	-6.13
cg24313592	CLPB	2.23E-12	1.04E-08	95.95	94.72	-1.23
cg02588809	RASA3	2.71E-12	1.07E-08	74.07	69.45	-4.63
cg23636571		2.37E-12	1.13E-08	80.01	74.7	-5.31
cg22466350	PTPRK	1.99E-12	1.20E-08	0.22	0.59	0.37
cg13781989	RAPGEF1	3.48E-12	1.40E-08	82.84	79.16	-3.68
cg26899496	ZFPM1	3.34E-12	1.51E-08	83.15	78.7	-4.45
cg22210779	TBCD	2.63E-12	1.53E-08	98.17	95.45	-2.71
cg08370996	NR2F2	3.35E-12	1.59E-08	8.78	11.94	3.15
cg25988603	CD74	5.4E-12	2.01E-08	77.44	73.08	-4.36
cg00516515	CSK	4.65E-12	2.19E-08	81.04	75.19	-5.85
cg25116503	TMPRSS4	6.58E-12	2.31E-08	83.53	80.27	-3.25
cg18315960		6.51E-12	2.74E-08	18.75	23.45	4.7
cg15520279	HOXD8	5.53E-12	2.77E-08	8.88	13.82	4.95
cg21856603		7.41E-12	2.83E-08	85.04	81.46	-3.58
cg03726437	TRPV1	5.53E-12	2.87E-08	94.37	88.81	-5.55
cg04826413	SLC15A4	7.07E-12	2.90E-08	81.07	76.04	-5.04
cg14679444	TTLL8	5.9E-12	2.92E-08	91.25	85.47	-5.79
cg22283754	PVT1	7.42E-12	2.97E-08	89.62	86.43	-3.19
cg11913951	NFKBIE	7.87E-12	3.06E-08	79.54	74.59	-4.95
cg12062672	FGF22	6.49E-12	3.08E-08	87.99	81.03	-6.96
cg17772763	SRD5A1	6.93E-12	3.21E-08	89.81	84.24	-5.57
cg15549231	BCAS4	7.53E-12	3.36E-08	72.84	63.18	-9.67
cg18311537	MIR196B	8.99E-12	3.47E-08	7.21	9.46	2.26

## Sheet: Suppl. Table S4
Suppl. Table S4: Genes and CGI's with at least three DM CpG sites and 20% enrichment; over = overmethylated, under = undermethylated
genes						CGI
HGNC symbol	gene name	no. of DM sites (FDR<0.05)	enrichment (%)	methylation status in cases		UCSC CGI name	relation to CGI	nearby gene	no. of DM sites (FDR<0.05)	enrichment (%)	methylation status in cases
MSGN1	mesogenin 1	4	66.7	under		chr6:10384965-10385492	Island		5	71.4	over
C12orf77	chromosome 12 open reading frame 77	5	62.5	under		chr18:37421460-37421829	S_Shore		4	66.7	over
DCD	dermcidin	3	60	under		chr19:38307878-38308526	Island		4	66.7	over
APOC4	apolipoprotein C4	5	55.6	under		chr5:3592391-3592644	Island		3	60	over
MIR922	microRNA 922	5	55.6	under		chr8:23567180-23567678	Island		4	50	over
ZNF471	zinc finger protein 471	5	50.0	over		chr6:21664507-21665178	S_Shore	CASC15	3	50	over
C12orf74	chromosome 12 open reading frame 74	4	50.0	under		chr18:76737005-76741244	Island	SALL3	3	50	over
CDK20	cyclin dependent kinase 20	3	50.0	over		chr12:20094137-20094358	S_Shore		3	50	over
GBX2	gastrulation brain homeobox 2	8	47.1	over		chr6:10426200-10426638	N_Shore		4	44.4	over
ZNF667	zinc finger protein 667	7	46.7	over		chr6:159550082-159550382	N_Shore		4	44.4	under
FOXD3	forkhead box D3	6	46.2	over		chr8:50822270-50822860	S_Shore	SNTG1	3	42.9	over
HMGCLL1	3-hydroxymethyl-3-methylglutaryl-CoA lyase like 1	6	46.2	over		chr9:109622424-109623203	S_Shore	ZNF462	3	42.9	over
MEIOB	meiosis specific with OB domains	5	45.5	over		chr11:128321661-128321895	Island		3	42.9	over
MIPOL1	mirror-image polydactyly 1	5	45.5	over		chr12:133010683-133010929	Island		3	42.9	under
MIR196B	microRNA 196b	5	45.5	over		chr14:60973772-60974123	N_Shore		3	42.9	over
HOXD8	homeobox D8	9	45.0	over		chr18:44787406-44787838	Island		3	42.9	over
NKX2-2	NK2 homeobox 2	8	44.4	over		chr19:23653691-23654244	Island		3	42.9	over
YBX3P1	Y-box binding protein 3 pseudogene 1	6	42.9	mixed		chr5:72746989-72747587	N_Shelf	FOXD1	4	40	over
TRAF1	TNF receptor associated factor 1	3	42.9	under		chr4:4868440-4869173	Island		5	38.5	over
IRX5	iroquois homeobox 5	8	42.1	over		chr10:118922351-118923520	Island		3	37.5	over
NEFM	neurofilament medium	10	41.7	over		chr12:114881649-114881937	Island		3	37.5	over
ACADL	acyl-CoA dehydrogenase. long chain	5	41.7	over		chr12:127940451-127940907	Island		3	37.5	over
PCDH10	protocadherin 10	9	40.9	over		chr19:16466399-16466637	Island		3	37.5	over
ZNF454	zinc finger protein 454	6	40.0	over		chr7:149916640-149918264	N_Shelf		3	37.5	mixed
SERPINB9	serpin family B member 9	6	40.0	under		chr10:102419147-102419668	Island		3	33.3	over
NFKBIE	NFKB inhibitor epsilon	4	40.0	under		chr19:31847946-31848209	Island		3	33.3	over
EVX2	even-skipped homeobox 2	9	37.5	over		chr8:93114056-93115979	Island		5	31.3	over
TINCR	tissue differentiation-inducing non-protein coding RNA	3	37.5	over		chr15:96904722-96905050	Island		3	30	over
EDDM3A	epididymal protein 3A	3	37.5	under		chr14:106321750-106322002	N_Shore		4	28.6	under
RGS13	regulator of G-protein signaling 13	3	37.5	under		chr2:119613031-119615565	Island		3	27.3	over
ZNF300	zinc finger protein 300	4	36.4	over		chr6:105388190-105389545	Island		3	27.3	over
CDH7	cadherin 7	4	36.4	over		chr20:21501961-21503931	Island		4	26.7	over
AADAT	aminoadipate aminotransferase	4	36.4	over		chr2:177024501-177025692	N_Shore		5	25	over
EN2	engrailed homeobox 2	9	36	over		chr17:79366806-79374742	Island	BAHCC1	4	25	over
ADRA1D	adrenoceptor alpha 1D	5	35.7	over		chr4:187644319-187648253	Island	FAT1	3	25	over
DPY19L2P2	DPY19L2 pseudogene 2	5	35.7	over		chr1:226297287-226298586	S_Shore		3	25	under
GABRA4	gamma-aminobutyric acid type A receptor alpha4 subunit	5	35.7	over		chr10:134304307-134304615	N_Shelf		3	25	mixed
HOXD11	homeobox D11	7	35.0	over		chr11:20184570-20185497	Island		3	25.0	over
IRX4	iroquois homeobox 4	9	33.3	over		chr5:153862142-153862451	Island		3	25.0	over
HOXA9	homeobox A9	8	33.3	over		chr8:65281903-65283043	Island		3	23.1	over
MACROD2	MACRO domain containing 2	8	33.3	over		chr8:65290108-65290946	Island		3	23.1	over
NKX2-8	NK2 homeobox 8	6	33.3	over		chr10:131761169-131771696	Island	EBF3	7	21.9	over
PTF1A	pancreas specific transcription factor. 1a	5	33.3	over		chr1:47909712-47911020	Island		3	21.4	mixed
ADGRL4	adhesion G protein-coupled receptor L4	4	33.3	over		chr3:169386268-169387187	Island		3	21.4	over
GNB3	G protein subunit beta 3	4	33.3	under		chr5:155107504-155108934	Island		3	21.4	over
ZC3H7A	zinc finger CCCH-type containing 7A	3	33.3	under		chr5:72676120-72678421	Island		3	21.4	over
AQP6	aquaporin 6	3	33.3	under		chr7:20817455-20818227	Island		3	21.4	over
SCAMP2	secretory carrier membrane protein 2	3	33.3	under		chr8:76319450-76320196	N_Shelf		3	21.4	over
SLC35E2	solute carrier family 35 member E2	3	33.3	under		chr8:72468560-72469561	Island		3	20.0	over
ISL1	ISL LIM homeobox 1	11	32.4	over		chr9:969529-973276	Island		3	20.0	over
SLITRK3	SLIT and NTRK like family member 3	8	32.0	over
IRX2	iroquois homeobox 2	7	31.8	over
FOXB1	forkhead box B1	5	31.3	over
POU4F1	POU class 4 homeobox 1	5	31.3	over
GRIA2	glutamate ionotropic receptor AMPA type subunit 2	5	31.3	over
SLC6A11	solute carrier family 6 member 11	5	31.3	over
AKAIN1	A-kinase anchor inhibitor 1	5	31.3	mixed
FOXQ1	forkhead box Q1	4	30.8	over
SYT15	synaptotagmin 15	4	30.8	over
LOC440040		4	30.8	over
ZFP28	ZFP28 zinc finger protein	3	30.0	over
LILRB4	leukocyte immunoglobulin like receptor B4	3	30.0	under
CISH	cytokine inducible SH2 containing protein	3	30.0	over
KIF12	kinesin family member 12	3	30.0	over
MLF1	myeloid leukemia factor 1	3	30.0	over
PRR23C	proline rich 23C	3	30.0	over
DHRS12	dehydrogenase/reductase 12	3	30.0	under
FMNL3	formin like 3	3	30.0	under
PLCG1	phospholipase C gamma 1	3	30.0	under
SOX11	SRY-box 11	7	29.2	over
TLX3	T-cell leukemia homeobox 3	6	28.6	over
HOXD12	homeobox D12	4	28.6	over
POU4F2	POU class 4 homeobox 2	4	28.6	over
LCA5	LCA5. lebercilin	4	28.6	over
PTGS2	prostaglandin-endoperoxide synthase 2	4	28.6	over
SLC15A4	solute carrier family 15 member 4	9	28.1	under
LRAT	lecithin retinol acyltransferase (phosphatidylcholine--retinol O-acyltransferase)	5	27.8	over
NR2F2	nuclear receptor subfamily 2 group F member 2	12	27.3	over
NKX6-1	NK6 homeobox 1	6	27.3	over
HTR1B	5-hydroxytryptamine receptor 1B	3	27.3	over
NETO1	neuropilin and tolloid like 1	3	27.3	over
TSPAN33	tetraspanin 33	3	27.3	under
CRCT1	cysteine rich C-terminal 1	3	27.3	over
FAM110C	family with sequence similarity 110 member C	3	27.3	over
CCNG2	cyclin G2	3	27.3	under
CD74	CD74 molecule	3	27.3	under
COMMD1	copper metabolism domain containing 1	3	27.3	under
RECQL4	RecQ like helicase 4	3	27.3	under
LPL	lipoprotein lipase	4	26.7	mixed
DPY19L2P4	DPY19L2 pseudogene 4	4	26.7	over
ELOVL4	ELOVL fatty acid elongase 4	4	26.7	over
LOC134466		4	26.7	over
SNX18	sorting nexin 18	4	26.7	under
ST6GAL2	ST6 beta-galactoside alpha-2.6-sialyltransferase 2	9	26.5	over
IPCEF1	interaction protein for cytohesin exchange factors 1	5	26.3	under
CDH8	cadherin 8	7	25.9	over
PMP22	peripheral myelin protein 22	7	25.9	mixed
CIDEA	cell death-inducing DFFA-like effector a	7	25.9	over
AGBL4	ATP/GTP binding protein like 4	11	25.6	over
SALL3	spalt like transcription factor 3	7	25.0	over
GRB2	growth factor receptor bound protein 2	7	25.0	under
ZNF578	zinc finger protein 578	5	25.0	over
PARD6G	par-6 family cell polarity regulator gamma	5	25.0	over
BARHL2	BarH like homeobox 2	4	25.0	over
GSX1	GS homeobox 1	4	25.0	over
SOX14	SRY-box 14	4	25.0	over
SLC5A7	solute carrier family 5 member 7	4	25.0	over
KCNJ2	potassium voltage-gated channel subfamily J member 2	4	25.0	over
TRIM58	tripartite motif containing 58	4	25.0	mixed
BCAS4	breast carcinoma amplified sequence 4	4	25.0	under
EMP1	epithelial membrane protein 1	3	25.0	under
GAS2L3	growth arrest specific 2 like 3	3	25.0	over
SPAG17	sperm associated antigen 17	3	25.0	over
TRIL	TLR4 interactor with leucine rich repeats	6	24.0	over
UNCX	UNC homeobox	5	23.8	over
FOXA1	forkhead box A1	4	23.5	over
LRP12	LDL receptor related protein 12	4	23.5	over
SSTR1	somatostatin receptor 1	4	23.5	over
SLC5A8	solute carrier family 5 member 8	4	23.5	mixed
KDR	kinase insert domain receptor	4	23.5	over
NCKAP1	NCK associated protein 1	4	23.5	over
ONECUT2	one cut homeobox 2	7	23.3	over
DMRTA2	DMRT like family A2	7	23.3	over
PAX3	paired box 3	12	23.1	over
SLC12A9	solute carrier family 12 member 9	3	23.1	over
SLC27A6	solute carrier family 27 member 6	3	23.1	over
CXCR1	C-X-C motif chemokine receptor 1	3	23.1	under
CBLN4	cerebellin 4 precursor	3	23.1	over
LPCAT2	lysophosphatidylcholine acyltransferase 2	3	23.1	over
NINL	ninein like	3	23.1	over
ATP1A1	ATPase Na+/K+ transporting subunit alpha 1	3	23.1	under
GGA3	golgi associated. gamma adaptin ear containing. ARF binding protein 3	3	23.1	under
GGACT	gamma-glutamylamine cyclotransferase	3	23.1	under
STAT5A	signal transducer and activator of transcription 5A	3	23.1	under
SP8	Sp8 transcription factor	5	22.7	over
HOXD1	homeobox D1	4	22.2	over
TMPRSS4	transmembrane protease. serine 4	4	22.2	under
EPB41L3	erythrocyte membrane protein band 4.1 like 3	4	22.2	over
HCN1	hyperpolarization activated cyclic nucleotide gated potassium channel 1	5	21.7	over
MEGF10	multiple EGF like domains 10	5	21.7	over
CD93	CD93 molecule	3	21.4	over
LHFPL4	lipoma HMGIC fusion partner-like 4	3	21.4	over
THBD	thrombomodulin	3	21.4	over
GPR162	G protein-coupled receptor 162	3	21.4	under
GIMAP8	GTPase. IMAP family member 8	3	21.4	mixed
SIX1	SIX homeobox 1	4	21.1	over
RGS17	regulator of G-protein signaling 17	4	21.1	mixed
FAM84A	family with sequence similarity 84 member A	5	20.8	over
FOXG1	forkhead box G1	6	20.7	over
ZIC4	Zic family member 4	15	20.6	over
PLXDC2	plexin domain containing 2	7	20.6	over
SALL1	spalt like transcription factor 1	9	20.5	over
TFAP2A	transcription factor AP-2 alpha	16	20.0	mixed
MSX1	msh homeobox 1	10	20.0	over
HOXA10	homeobox A10	6	20.0	over
SLITRK5	SLIT and NTRK like family member 5	6	20.0	over
HOXD9	homeobox D9	5	20.0	over
ETV1	ETS variant 1	5	20.0	mixed
GRIA4	glutamate ionotropic receptor AMPA type subunit 4	5	20.0	over
NKX2-6	NK2 homeobox 6	4	20.0	over
DSC3	desmocollin 3	4	20.0	over
ST6GAL1	ST6 beta-galactoside alpha-2.6-sialyltransferase 1	4	20.0	under
NOX4	NADPH oxidase 4	4	20.0	over
ASCC1	activating signal cointegrator 1 complex subunit 1	4	20.0	under
HMX3	H6 family homeobox 3	3	20.0	over
OLIG1	oligodendrocyte transcription factor 1	3	20.0	over
ZNF521	zinc finger protein 521	3	20.0	mixed
B4GALNT2	beta-1.4-N-acetyl-galactosaminyltransferase 2	3	20.0	over
FZD10	frizzled class receptor 10	3	20.0	over
PLPPR4	phospholipid phosphatase related 4	3	20.0	over
NRTN	neurturin	3	20.0	over
RNF217	ring finger protein 217	3	20.0	over
FSTL5	follistatin like 5	3	20.0	mixed
ARHGAP17	Rho GTPase activating protein 17	3	20.0	under
DNMBP	dynamin binding protein	3	20.0	under
MAN2B2	mannosidase alpha class 2B member 2	3	20.0	mixed

## Sheet: Suppl. Table S5
Suppl. Table S5: CLL risk-related DE probes (FDR<0.05), based on comparison of all cases vs controls with <10% B-cells, with adjustment for WBC composition; the last column shows the combined effect size for genes also identified in a meta-analysis of clinical CLL samples (ref. 22 in main text), confirming the similarity with the direction of change found in prediagnostic samples
Probe ID	HGNC symbol	raw p-value	FDR BH	effect size (fold change)	combined effect size (TestStatistic) in ref. 22 (main text)
A_23_P500400	ABCA6	7.07E-31	4.04E-26	5.47	2.50
A_23_P26854	ARHGAP44	1.86E-20	4.65E-16	5.78	2.84
A_32_P53234	CEACAM21	3.48E-14	3.59E-10	2.02
A_23_P130158	WNT3	4.34E-11	4.24E-07	3.82	2.32
A_23_P131024	ZBTB32	3.76E-10	2.69E-06	2.43
A_23_P27332	TCF4	8.53E-10	4.41E-06	1.80
A_24_P691826		1.55E-09	7.79E-06	2.33
A_23_P124335	C1orf186	6.07E-09	2.16E-05	1.73
A_24_P29733	CDK14	6.29E-09	2.16E-05	1.75
A_24_P306214	TLDC1	2.49E-07	6.99E-04	-1.50
A_23_P85250	CD24	5.14E-07	1.41E-03	1.60
A_23_P23639	MCOLN2	6.53E-07	1.63E-03	1.58
A_23_P30693	PLG	9.27E-07	2.34E-03	-2.39
A_24_P149266	PACSIN1	1.32E-06	2.34E-03	-1.39
A_32_P108156	MIR155HG	1.08E-06	2.34E-03	1.86
A_24_P324838	IGHD	1.43E-06	2.86E-03	-1.74
A_23_P20427	RHOBTB2	1.81E-06	2.93E-03	1.43
A_23_P434398	TXLNB	2.11E-06	3.59E-03	1.89
A_23_P85269	TTN	2.32E-06	3.59E-03	1.83
A_23_P8961	IL7	2.38E-06	3.59E-03	1.62	2.74
A_32_P8529	SNHG20	2.45E-06	3.59E-03	-1.45
A_23_P56553	METTL8	3.17E-06	4.06E-03	1.47	4.31
A_24_P915639		2.79E-06	4.06E-03	-2.09
A_23_P321984	CLECL1	3.24E-06	4.45E-03	1.94
A_23_P168610	TSPAN13	3.69E-06	4.60E-03	-1.62	-2.86
A_23_P145889	CDK14	4.94E-06	5.30E-03	1.52
A_23_P67529	KCNN4	4.83E-06	5.30E-03	1.56	2.69
A_24_P184799	COCH	4.22E-06	5.30E-03	2.20	5.14
A_32_P44394	AIM2	4.88E-06	5.37E-03	1.72
A_24_P901084		6.12E-06	6.10E-03	1.59
A_24_P931428	TCF4	6.03E-06	6.10E-03	1.61	2.34
A_24_P315941		6.00E-06	6.30E-03	-2.26
A_23_P502464	NOS2	7.13E-06	6.47E-03	-1.57	-2.77
A_24_P315885		6.93E-06	6.47E-03	1.68
A_23_P131255	SPATS2L	9.43E-06	8.12E-03	1.51	3.31
A_23_P201211	FCRL5	9.38E-06	8.64E-03	2.07
A_23_P68628	NECAB3	1.25E-05	9.04E-03	-1.35
A_24_P20120	CCDC88A	1.15E-05	9.04E-03	1.49
A_23_P325119	SNHG11	1.62E-05	9.98E-03	-1.28
A_23_P86411	MYO3A	1.17E-05	1.00E-02	-3.72
A_24_P638073		1.34E-05	1.07E-02	1.94
A_23_P4764	INSR	1.44E-05	1.11E-02	-1.84	-2.77
A_24_P162254	HHIPL1	1.53E-05	1.13E-02	-1.82
A_24_P358321		1.58E-05	1.13E-02	-1.55
A_23_P258088	PACSIN1	1.87E-05	1.20E-02	-1.48
A_23_P315872	RBSN	1.88E-05	1.20E-02	-1.55
A_23_P503010	SLC24A4	2.00E-05	1.20E-02	-1.40
A_24_P163477	QRSL1	1.83E-05	1.20E-02	1.47
A_24_P68819	PPP1R21	2.05E-05	1.20E-02	1.41	2.35
A_23_P370830	KLHL14	1.95E-05	1.22E-02	1.73
A_24_P319647	FCRL2	2.00E-05	1.22E-02	1.52
A_24_P410605	ROR1	1.99E-05	1.23E-02	1.73	3.51
A_23_P22499	GNL3L	2.79E-05	1.28E-02	-1.27
A_24_P184803	COCH	2.21E-05	1.34E-02	1.92
A_23_P160154	GALE	2.78E-05	1.43E-02	-1.38
A_24_P937159	KLF8	2.73E-05	1.49E-02	1.56
A_32_P531428	VMAC	2.89E-05	1.49E-02	-1.46
A_23_P40108	COL9A3	3.06E-05	1.72E-02	1.92	4.18
A_24_P75056	POLD3	3.42E-05	1.75E-02	1.48
A_23_P386888	LPA	3.36E-05	1.80E-02	-1.78
A_24_P290163		4.10E-05	1.82E-02	-1.33
A_32_P48054	CNR2	4.28E-05	2.05E-02	1.44
A_23_P315589	KIAA0930	4.47E-05	2.08E-02	-1.42
A_24_P32085	MOB3B	4.87E-05	2.12E-02	-1.37	-2.29
A_24_P880143		4.22E-05	2.12E-02	-1.99
A_32_P222106		4.40E-05	2.14E-02	-1.74
A_23_P82181	QRSL1	5.43E-05	2.34E-02	1.39
A_23_P156907	SOBP	5.27E-05	2.47E-02	1.69	2.31
A_23_P163099	POLE2	5.59E-05	2.51E-02	-1.55
A_23_P209360	KLHL29	6.85E-05	2.84E-02	1.41
A_24_P698136	RP11-333E13.4	6.37E-05	2.84E-02	-1.66
A_32_P17484		6.92E-05	2.86E-02	1.43
A_23_P15348	MPRIP	1.02E-04	2.91E-02	-1.21
A_23_P156826	ADTRP	7.22E-05	2.91E-02	1.55
A_23_P9152	RCL1	8.94E-05	2.91E-02	-1.24
A_24_P307712		6.97E-05	2.91E-02	1.73
A_32_P58029		6.98E-05	2.91E-02	1.58
A_24_P586264		8.08E-05	2.92E-02	1.34
A_23_P123596	GLDC	7.17E-05	2.95E-02	-1.95	-1.98
A_23_P213369	KIAA0141	7.72E-05	2.98E-02	-1.53
A_23_P78922	ZNF283	8.10E-05	3.29E-02	-2.36
A_24_P16291		9.82E-05	3.31E-02	1.32
A_23_P17269	CCDC88A	1.03E-04	3.41E-02	1.33
A_24_P180242	STIM2	9.09E-05	3.41E-02	1.72
A_24_P919633		8.94E-05	3.41E-02	-1.84
A_32_P191290		9.12E-05	3.41E-02	1.78
A_23_P29499	CTNNB1	9.26E-05	3.47E-02	-2.04
A_24_P384018	OR7E156P	1.30E-04	3.60E-02	-1.23	-3.00
A_24_P367247	KRTAP19-1	1.01E-04	3.70E-02	-2.13
A_23_P110585	PRELID2	1.07E-04	3.81E-02	-1.75
A_24_P486427		1.09E-04	3.86E-02	-1.79
A_24_P255836		1.36E-04	3.95E-02	-1.28
A_23_P114968	PTGFRN	1.26E-04	4.10E-02	-1.63
A_23_P160751	FCRL2	1.32E-04	4.10E-02	1.65	3.29
A_23_P350754	OR7E14P	1.29E-04	4.10E-02	-1.45
A_24_P127192		1.19E-04	4.10E-02	1.85
A_24_P203056	BCL7A	1.29E-04	4.10E-02	-1.65
A_24_P895528		1.23E-04	4.10E-02	-1.85
A_24_P99984		1.30E-04	4.10E-02	1.52
A_32_P22549		1.40E-04	4.10E-02	1.40
A_32_P57453	FBXO10	1.30E-04	4.10E-02	1.70
A_32_P64016		1.33E-04	4.10E-02	-1.52
A_23_P73747	ARMCX2	1.47E-04	4.17E-02	1.45
A_24_P24053		1.36E-04	4.17E-02	-1.81
A_32_P178746		1.40E-04	4.17E-02	1.65
A_32_P180825	FMN1	1.34E-04	4.17E-02	2.61
A_32_P182130	SNHG16	1.52E-04	4.17E-02	-1.36
A_24_P229658		1.51E-04	4.36E-02	1.55
A_32_P72067	ARHGAP24	1.55E-04	4.50E-02	1.63
A_23_P204751	ASIC1	1.67E-04	4.58E-02	1.52
A_23_P210581	KCNG1	1.66E-04	4.58E-02	-1.68
A_24_P131785	FAM193A	1.93E-04	4.58E-02	1.28
A_24_P194730	ZSCAN22	1.64E-04	4.58E-02	-1.76
A_24_P306968		2.06E-04	4.58E-02	1.24
A_32_P46765	C12orf29	2.00E-04	4.58E-02	-1.24
A_24_P175909	MARS	2.12E-04	4.94E-02	1.28	3.69
A_24_P75376	ZC3H13	2.00E-04	4.94E-02	1.33

## Sheet: Suppl. Table S6
Suppl. Table S6: CLL risk-associated DM and DE signals (FDR<0.05) in cases with <10% B-cells compared to controls with <10% B-cells
DM CpG sites
CpG site	gene symbol	raw p-value	FDR BH	Δβ = β cases- β controls (%)
cg05677184		1.39e-09	0.00049	-4.25
cg16990009	GTF2H4	1.98e-08	0.00386	-15.44
cg20649847	ANKRD13B	2.53e-08	0.00386	-18.64
cg19016062	ANKRD16	7.88e-08	0.00779	-4.68
cg01595262		1.34e-07	0.00949	-4.2
cg08955358	SLC45A4	1.32e-07	0.00949	-11.35
cg25345528		1.62e-07	0.00949	-7.74
cg10318725	RASA3	2.09e-07	0.0106	-4.19
cg22191326		2.42e-07	0.0106	2.19
cg04308797	SEC14L1	2.83e-07	0.0123	-11.16
cg05929192		3.82e-07	0.0123	-4.09
cg13595161	CTBP2	4.46e-07	0.0123	-3.94
cg14794189	LINC00839	4.89e-07	0.0123	-4.47
cg15909319		3.52e-07	0.0123	0.43
cg25212453	SLC43A2	4.52e-07	0.0129	-5.7
cg09529783		1.05e-06	0.0217	-3.61
cg15244049	GCM2	9.84e-07	0.0217	0.86
cg19402876	FOXP1	9.99e-07	0.0217	-1.96
cg22192069	TBC1D7	9.65e-07	0.0217	-2.98
cg22432760	TBCD	1.01e-06	0.0223	-5.88
cg22001533	NRXN1	1.22e-06	0.0223	1.79
cg09806625	EXOC2	1.2e-06	0.0235	12.54
cg04099036	TBCD	1.4e-06	0.0264	-6.74
cg04848693	MAD1L1	1.71e-06	0.0264	-3.7
cg05897699	SCAMP2	1.85e-06	0.0264	-2.9
cg11523191	FNDC11	1.62e-06	0.0264	-14.34
cg18311341	CYB5R2	1.68e-06	0.0264	-3.89
cg25892761	RNF213	2.06e-06	0.029	5.03
cg04411044		2.5e-06	0.0343	6.78
cg18405880	ATXN7	2.94e-06	0.0399	-7.96
cg26789698		3.72e-06	0.0399	-3.57
cg00636809	EGR2	4.47e-06	0.0436	-0.95
cg02930239	PRR23C	3.42e-06	0.0436	7.96
cg05043349		3.49e-06	0.0436	1.88
cg00267360	RGS22	4.04e-06	0.0442	-4.07
cg08462988		3.86e-06	0.0442	2.25
cg03290530		3.91e-06	0.0453	10.39
cg01793445	RCSD1	4.92e-06	0.0455	-3.42
cg05698911	DUSP22	4.53e-06	0.0455	-4.08
cg06099459	C12orf77	4.72e-06	0.0457	-3.27
cg12277524	PDE4B	4.93e-06	0.0457	-3.11
cg10881616	TRAF4	5.4e-06	0.0469	-3.1
cg00253346	TNFRSF13C	6.19e-06	0.0482	-2.81
cg03038726	TNN	5.26e-06	0.0482	3.48
cg16782719	SLC15A4	5.77e-06	0.0482	-3.55
DE expression probes
probe ID	gene symbol	raw p-value	FDR BH	fold change
A_23_P500400	ABCA6	4.35e-12	1.51e-07	-2.8
A_23_P163099	POLE2	6.61e-09	9.03e-05	2.24
A_32_P531428	VMAC	9.39e-09	9.03e-05	1.88
A_24_P76521	GSG2	1.03e-06	0.00815	1.99
A_23_P31945	IL33	2.95e-06	0.0196	2.42
A_23_P366230	LATS1	4.76e-06	0.0237	1.71
A_24_P306214	TLDC1	6.5e-06	0.0239	1.58
A_32_P46765	C12orf29	8.48e-06	0.0239	1.4
A_32_P99715		6.73e-06	0.0239	-1.99
A_23_P315872	RBSN	1.92e-05	0.0495	1.77
A_24_P59596	ATAD2	1.9e-05	0.0495	1.81
A_32_P53234	CEACAM21	1.89e-05	0.0495	-1.55

## Sheet: Suppl. Table S7
Suppl. Table S7: Top 100 DM and DE signals significant at FDR<0.05 in the long and short TtD subgroups, and their corresponding FDR rankings; for the DE probes in the long TtD subgroup only the 25 FDR-significant probes are shown
DM CpG SITES					DE PROBES
CpG site	HGNC symbol	significance (corrected p value), long TtD	significance (corrected p value), short TtD		probe ID	HGNC symbol	significance (corrected p value), long TtD	significance (corrected p value), short TtD
cg10318725	RASA3	Bonf.	Bonf.		A_23_P500400	ABCA6	Bonf.	Bonf.
cg27425146		FDR	Bonf.		A_23_P26854	ARHGAP44	Bonf.	Bonf.
cg17117277	ZFR2	-	Bonf.		A_24_P324838	IGHD	-	Bonf.
cg09640070	ITPR2	Bonf.	Bonf.		A_24_P29733	CDK14	-	Bonf.
cg08461425	KDM2B	FDR	Bonf.		A_32_P108156	MIR155HG	-	Bonf.
cg15909319		Bonf.	Bonf.		A_23_P168610	TSPAN13	-	Bonf.
cg05677184		Bonf.	Bonf.		A_23_P27332	TCF4	FDR	Bonf.
cg26363196	ST6GALNAC3	Bonf.	Bonf.		A_32_P19806	DNAH11	-	Bonf.
cg03084901	ZIC2	FDR	Bonf.		A_23_P160154	GALE	-	Bonf.
cg01438467	SLC43A2	Bonf.	Bonf.		A_32_P93209		-	Bonf.
cg15968297	CTBP1	Bonf.	Bonf.		A_32_P151594	SRP9	-	Bonf.
cg22481882	WDR97	FDR	Bonf.		A_32_P190682		-	Bonf.
cg07508446		Bonf.	Bonf.		A_24_P643391		-	Bonf.
cg07700234	PPM1L	FDR	Bonf.		A_24_P32085	MOB3B	-	Bonf.
cg17772763	SRD5A1	FDR	Bonf.		A_24_P937159	KLF8	-	Bonf.
cg15510325	KCNH2	-	Bonf.		A_23_P4782	CACNG7	-	Bonf.
cg05688651		FDR	Bonf.		A_32_P58029		-	Bonf.
cg08048687		-	Bonf.		A_23_P386888	LPA	-	Bonf.
cg10898989		FDR	Bonf.		A_24_P677559		-	Bonf.
cg04099036	TBCD	Bonf.	Bonf.		A_23_P30693	PLG	-	Bonf.
cg01595262		Bonf.	Bonf.		A_24_P20120	CCDC88A	-	Bonf.
cg06530347	C12orf77	Bonf.	Bonf.		A_23_P30363	P4HA2	-	Bonf.
cg21672855	ZFAT	-	Bonf.		A_23_P315589	KIAA0930	-	FDR
cg04308797	SEC14L1	Bonf.	Bonf.		A_23_P207850	TNS4	-	FDR
cg23013564	RASA3	Bonf.	Bonf.		A_23_P434398	TXLNB	-	FDR
cg21394039	ATP9B	FDR	Bonf.		A_23_P321984	CLECL1	-	FDR
cg07487751	ZDHHC14	FDR	Bonf.		A_23_P86411	MYO3A	-	FDR
cg15417654	LPP	FDR	Bonf.		A_23_P370830	KLHL14	-	FDR
cg09911521	NRTN	FDR	Bonf.		A_32_P2377		-	FDR
cg20649847	ANKRD13B	Bonf.	Bonf.		A_23_P424269	ERCC6L2	-	FDR
cg05698911	DUSP22	Bonf.	Bonf.		A_32_P221832		-	FDR
cg19907483	RFX2	Bonf.	Bonf.		A_24_P342096	FAM27C	-	FDR
cg10658768		-	Bonf.		A_23_P400181	MGC2752	-	FDR
cg20272463		FDR	Bonf.		A_24_P358321		-	FDR
cg02189760	CD37	FDR	Bonf.		A_23_P94365	ADCK5	-	FDR
cg12062672	FGF22	-	Bonf.		A_23_P309246	ZSCAN25	-	FDR
cg19402876	FOXP1	Bonf.	Bonf.		A_24_P639701		-	FDR
cg26899496	ZFPM1	FDR	Bonf.		A_23_P160159	SLC2A5	-	FDR
cg20707222	ST6GALNAC3	FDR	Bonf.		A_24_P24053		-	FDR
cg12978275	CD80	FDR	Bonf.		A_24_P880143		-	FDR
cg20309677	ATP1A1	FDR	Bonf.		A_24_P306214	TLDC1	-	FDR
cg06475633	P2RX1	Bonf.	Bonf.		A_23_P210581	KCNG1	-	FDR
cg13971892	PPP2R2B	-	Bonf.		A_23_P344531	SYNPO	-	FDR
cg27308982	NFATC1	FDR	Bonf.		A_24_P931428	TCF4	-	FDR
cg26383838	C12orf74	-	Bonf.		A_23_P213369	KIAA0141	-	FDR
cg03803008	AUTS2	-	Bonf.		A_23_P169061	OPRK1	-	FDR
cg09021817	RPA1	-	Bonf.		A_23_P419213	CCDC191	-	FDR
cg12658947	OPCML	-	Bonf.		A_32_P218707	LOC100132330	-	FDR
cg26244013	SCNN1A	-	Bonf.		A_24_P911734		-	FDR
cg06599483	DDX54	Bonf.	Bonf.		A_23_P91697	LARGE1	-	FDR
cg02696561	C7orf50	FDR	Bonf.		A_24_P813550		-	FDR
cg12508451	RP11-122D10.1	-	Bonf.		A_23_P85269	TTN	-	FDR
cg14517390	ACSBG1	Bonf.	Bonf.		A_24_P357169	EPPK1	-	FDR
cg25518868	DIAPH1	-	Bonf.		A_32_P182130	LOC100507246	-	FDR
cg25997110		-	Bonf.		A_23_P140347	PAPLN	-	FDR
cg15759873	ATP6V1E2	-	Bonf.		A_24_P698136	RP11-333E13.4	-	FDR
cg07890238	SGK223	Bonf.	Bonf.		A_23_P115467	S100A5	-	FDR
cg15815120	RPTOR	Bonf.	Bonf.		A_32_P68566		-	FDR
cg02318926	BNC1	-	Bonf.		A_23_P168403	KCNH2	-	FDR
cg00992348		-	Bonf.		A_24_P343621	ECHDC3	-	FDR
cg13897833	KLF12	-	Bonf.		A_23_P347541	GRIN3A	-	FDR
cg21856603		FDR	Bonf.		A_23_P23639	MCOLN2	-	FDR
cg26246127		FDR	Bonf.		A_24_P237936	TCF23	-	FDR
cg06034933	HIST3H2A	-	Bonf.		A_24_P931628	LOC100508226	-	FDR
cg04408488	PDX1	-	Bonf.		A_23_P204836	ZC3H13	-	FDR
cg22631350		FDR	Bonf.		A_32_P44394	AIM2	-	FDR
cg08130490	NOTCH4	-	Bonf.		A_24_P315941		-	FDR
cg14522632	SOX5	-	Bonf.		A_24_P163477	QRSL1	-	FDR
cg06285909	TANGO6	Bonf.	Bonf.		A_24_P68819	PPP1R21	-	FDR
cg13847437	AKAP2	Bonf.	Bonf.		A_32_P142077	POU2F1	-	FDR
cg05804846		FDR	Bonf.		A_32_P70483		-	FDR
cg08274139	STRN3	-	Bonf.		A_32_P178339		-	FDR
cg25720804	TLX3	-	Bonf.		A_24_P115507	SARDH	-	FDR
cg00171729	TRAM2	-	Bonf.		A_23_P56553	METTL8	-	FDR
cg11523191	FNDC11	Bonf.	Bonf.		A_23_P29499	CTNNB1	-	FDR
cg09034695		-	Bonf.		A_32_P91273		-	FDR
cg21441211		FDR	Bonf.		A_24_P499152		-	FDR
cg23900696		FDR	Bonf.		A_23_P63929	WDR11	-	FDR
cg05468843	IL10RA	-	Bonf.		A_24_P203056	BCL7A	-	FDR
cg07972309		FDR	Bonf.		A_24_P194730	ZSCAN22	-	FDR
cg22501243	MLXIP	FDR	Bonf.		A_23_P23206	MAD2L2	-	FDR
cg25332265	NFATC1	-	Bonf.		A_24_P935045		-	FDR
cg03604731		Bonf.	Bonf.		A_24_P691826		Bonf.	FDR
cg12032915		FDR	Bonf.		A_24_P381505	GLIPR1L2	-	FDR
cg12865818		-	Bonf.		A_32_P111019		-	FDR
cg02788102	CADM1	-	Bonf.		A_32_P138409		-	FDR
cg01450390	CACNG8	-	Bonf.		A_23_P4764	INSR	-	FDR
cg13325231	CLPTM1L	FDR	Bonf.		A_23_P84646		-	FDR
cg26308506		-	Bonf.		A_23_P131024	ZBTB32	Bonf.	FDR
cg16444826		Bonf.	Bonf.		A_24_P370372	CBX6	-	FDR
cg01101020	EP400	FDR	Bonf.		A_23_P48835	KIF23	-	FDR
cg19172447	EP400	Bonf.	Bonf.		A_32_P390781	REXO1	-	FDR
cg16550651	KAT2A	FDR	Bonf.		A_23_P109393	ARVCF	-	FDR
cg19109431	NFKBIE	-	Bonf.		A_32_P30558		-	FDR
cg27152128	WIPI2	FDR	Bonf.		A_32_P118578		-	FDR
cg18596794	MPZL1	-	Bonf.		A_24_P488083		-	FDR
cg17283752	CDYL	FDR	Bonf.		A_24_P743806	ZNF618	-	FDR
cg24029050	SPRY4	-	Bonf.		A_24_P401174	KIAA0556	-	FDR
cg10836509		-	Bonf.		A_24_P149266	PACSIN1	-	FDR
cg14073571	VIPR2	-	Bonf.		A_24_P268160	DRAM2	-	FDR
cg25212453	SLC43A2	Bonf.	Bonf.		A_32_P53234	CEACAM21	Bonf.	FDR
cg19497702	SNX8	Bonf.	Bonf.		A_23_P130158	WNT3	Bonf.	FDR
cg06945634	RBPMS	Bonf.	Bonf.		A_23_P85250	CD24	FDR	FDR
cg01919011	JDP2	Bonf.	Bonf.		A_23_P124335	C1orf186	Bonf.	-
cg19016062	ANKRD16	Bonf.	Bonf.		A_23_P156826	ADTRP	FDR	-
cg21108851	PRDM15	Bonf.	Bonf.		A_23_P201211	FCRL5	FDR	-
cg05220083	MARCH9	Bonf.	Bonf.		A_24_P376848	FCRL5	FDR	-
cg04848693	MAD1L1	Bonf.	Bonf.		A_23_P31945	IL33	FDR	-
cg03777414	TVP23A	Bonf.	Bonf.		A_23_P67529	KCNN4	FDR	-
cg00395894	FCHO1	Bonf.	Bonf.		A_24_P95723	FAM30A	FDR	-
cg08162124	ATP11A	Bonf.	Bonf.		A_24_P320727	KIAA1324L	FDR	-
cg13595161	CTBP2	Bonf.	Bonf.		A_32_P8529	SNHG20	FDR	-
cg02934509	SLC35E2	Bonf.	Bonf.		A_23_P163099	POLE2	Bonf.	-
cg08583049	FOXB1	Bonf.	Bonf.		A_23_P20427	RHOBTB2	Bonf.	-
cg22355517	PDE3A	Bonf.	Bonf.		A_24_P410605	ROR1	FDR	-
cg27143842	B4GALNT3	Bonf.	Bonf.		A_23_P114118	SCML2	Bonf.	-
cg05170353		Bonf.	Bonf.		A_23_P156907	SOBP	FDR	-
cg07552374	APBB1	Bonf.	Bonf.		A_24_P638073		FDR	-
cg19865472	HCN2	Bonf.	Bonf.		A_32_P191290		FDR	-
cg01081091	RECQL4	Bonf.	Bonf.		A_32_P218293		FDR	-
cg14972228	SIPA1L3	Bonf.	Bonf.
cg00253346	TNFRSF13C	Bonf.	Bonf.
cg01213455	C5orf45	Bonf.	Bonf.
cg19880947	SLC43A2	Bonf.	Bonf.
cg22611259	NCOR2	Bonf.	Bonf.
cg23636571		Bonf.	Bonf.
cg25090514		Bonf.	Bonf.
cg22466350	PTPRK	Bonf.	Bonf.
cg18311341	CYB5R2	Bonf.	Bonf.
cg15913375	FAM193A	Bonf.	Bonf.
cg03127886		Bonf.	Bonf.
cg04588708	MSLN	Bonf.	Bonf.
cg18311537	MIR196B	Bonf.	Bonf.
cg11697244	TLL2	Bonf.	FDR
cg05300538	SYVN1	Bonf.	FDR
cg27319563	DNMBP	Bonf.	FDR
cg15256491	FOXK1	Bonf.	FDR
cg03767807	MAPK8IP3	Bonf.	FDR
cg00516515	CSK	Bonf.	FDR
cg22432760	TBCD	Bonf.	FDR
cg08648997	LRP5	Bonf.	FDR
cg05495005		Bonf.	FDR
cg09529783		Bonf.	FDR
cg22192069	TBC1D7	Bonf.	FDR
cg08370996	NR2F2	Bonf.	FDR
cg18315960		Bonf.	FDR
cg11192688	FMO1	Bonf.	FDR
cg25988603	CD74	Bonf.	FDR
cg13781989	RAPGEF1	Bonf.	FDR
cg04765410	ZMIZ1	Bonf.	FDR
cg09730689		Bonf.	FDR
cg08622648	TSNARE1	Bonf.	FDR
cg02068351	STX7	Bonf.	FDR
cg15235805		Bonf.	FDR
cg09989938	CD19	Bonf.	FDR
cg26083141	MYH6	Bonf.	FDR
cg24484971	RD3	Bonf.	FDR
cg06444294	IRF3	Bonf.	FDR
cg17184161	TBCD	Bonf.	FDR
cg10414975		Bonf.	-
cg09399878		Bonf.	-
cg20826151		Bonf.	-
cg14866595		Bonf.	-
cg18521914	C10orf53	Bonf.	-
cg22338798		Bonf.	-
cg00527653	SGPL1	Bonf.	-
cg17411031	ATP11A	Bonf.	-
cg08955358	SLC45A4	Bonf.	-
cg15396686	HMX3	Bonf.	-
cg05998950	ELMO1	Bonf.	-
cg12985235	MPND	Bonf.	-
cg14521724	LMF1	Bonf.	-
cg03365437	ALDH1A2	Bonf.	-
cg11832281	CELF2	Bonf.	-
cg09252495		Bonf.	-
cg08286181		Bonf.	-
cg08992911	MLPH	Bonf.	-
cg01689438		Bonf.	-
cg04685632	KCNQ2	Bonf.	-

## Sheet: Suppl. Table S8
Suppl . Table S8: Methylation multiplicity, in the long and short TtD subgroups, of genes with at least 3 DM CpG sites (FDR<0.05) and 20% enrichment in the short TtD subgroup
HGNC symbol	gene name	enrichment (%)		multiplicity
		long TtD	short TtD	long TtD	short TtD	ratio
LOC100192		3.45	31.03	1	9	9.0
HLA-DMB	major histocompatibility complex, class II, DM beta	2.78	25.00	1	9	9.0
PRDM13	PR/SET domain 13	2.33	20.93	1	9	9.0
HOXA11-AS	HOXA11 antisense RNA	2.86	22.86	1	8	8.0
TBX15	T-box 15	3.57	26.79	2	15	7.5
CYGB	cytoglobin	4.17	29.17	1	7	7.0
SOX14	SRY-box 14	6.25	43.75	1	7	7.0
LRP12	LDL receptor related protein 12	5.88	41.18	1	7	7.0
RTBDN	retbindin	3.85	26.92	1	7	7.0
CLU	clusterin	3.45	24.14	1	7	7.0
ZNF667	zinc finger protein 667	6.67	46.67	1	7	7.0
PTH2R	parathyroid hormone 2 receptor	8.33	50.00	1	6	6.0
FOXF2	forkhead box F2	4.17	25.00	1	6	6.0
PENK	proenkephalin	4.17	25.00	1	6	6.0
THBD	thrombomodulin	7.14	42.86	1	6	6.0
MYOD1	myogenic differentiation 1	6.25	37.50	1	6	6.0
SOX21	SRY-box 21	5.00	30.00	1	6	6.0
TLX3	T-cell leukemia homeobox 3	4.76	28.57	1	6	6.0
ZIC2	Zic family member 2	4.76	28.57	1	6	6.0
GRIA4	glutamate ionotropic receptor AMPA type subunit 4	4.00	24.00	1	6	6.0
OTP	orthopedia homeobox	3.57	21.43	1	6	6.0
DTX1	deltex E3 ubiquitin ligase 1	3.33	20.00	1	6	6.0
NETO1	neuropilin and tolloid like 1	9.09	54.55	1	6	6.0
MAF	MAF bZIP transcription factor	5.56	33.33	1	6	6.0
NKX2-2	NK2 homeobox 2	5.56	33.33	1	6	6.0
CXCR5	C-X-C motif chemokine receptor 5	4.55	27.27	1	6	6.0
BTBD11	BTB domain containing 11	3.64	20.00	2	11	5.5
ASCL2	achaete-scute family bHLH transcription factor 2	6.82	36.36	3	16	5.3
FOXA1	forkhead box A1	11.76	58.82	2	10	5.0
FOXQ1	forkhead box Q1	7.69	38.46	1	5	5.0
STAT5A	signal transducer and activator of transcription 5A	7.69	38.46	1	5	5.0
SLC5A8	solute carrier family 5 member 8	5.88	29.41	1	5	5.0
LETM1	leucine zipper and EF-hand containing transmembrane protein 1	4.17	20.83	1	5	5.0
C12orf74	chromosome 12 open reading frame 74	12.50	62.50	1	5	5.0
NKX2-8	NK2 homeobox 8	11.11	55.56	2	10	5.0
CXCL1	C-X-C motif chemokine ligand 1	10.00	50.00	1	5	5.0
SEMA7A	semaphorin 7A (John Milton Hagen blood group)	5.26	26.32	1	5	5.0
GABRA2	gamma-aminobutyric acid type A receptor alpha2 subunit	5.00	25.00	1	5	5.0
ST6GAL1	ST6 beta-galactoside alpha-2,6-sialyltransferase 1	5.00	25.00	1	5	5.0
ZIC5	Zic family member 5	4.35	21.74	1	5	5.0
FEZF1	FEZ family zinc finger 1	4.00	20.00	1	5	5.0
MSX1	msh homeobox 1	4.00	20.00	2	10	5.0
MTMR7	myotubularin related protein 7	4.00	20.00	1	5	5.0
AP1M2	adaptor related protein complex 1 mu 2 subunit	6.67	33.33	1	5	5.0
ARHGAP17	Rho GTPase activating protein 17	6.67	33.33	1	5	5.0
IRX6	iroquois homeobox 6	4.76	23.81	1	5	5.0
PHOX2B	paired like homeobox 2b	4.55	22.73	1	5	5.0
PPFIA4	PTPRF interacting protein alpha 4	4.55	22.73	1	5	5.0
SLC6A2	solute carrier family 6 member 2	4.55	22.73	1	5	5.0
EN1	engrailed homeobox 1	4.88	21.95	2	9	4.5
CD80	CD80 molecule	16.67	66.67	1	4	4.0
MYEOV	myeloma overexpressed	12.50	50.00	1	4	4.0
NEFM	neurofilament medium	12.50	50.00	3	12	4.0
SCAMP2	secretory carrier membrane protein 2	11.11	44.44	1	4	4.0
KIF12	kinesin family member 12	10.00	40.00	1	4	4.0
SP5	Sp5 transcription factor	10.00	40.00	1	4	4.0
UNCX	UNC homeobox	9.52	38.10	2	8	4.0
MEIOB	meiosis specific with OB domains	9.09	36.36	1	4	4.0
C6orf141	chromosome 6 open reading frame 141	9.09	36.36	1	4	4.0
DDX54	DEAD-box helicase 54	9.09	36.36	1	4	4.0
GAS2L3	growth arrest specific 2 like 3	8.33	33.33	1	4	4.0
MACROD2	MACRO domain containing 2	8.33	33.33	2	8	4.0
FAM69B	family with sequence similarity 69 member B	7.69	30.77	1	4	4.0
PIM3	Pim-3 proto-oncogene, serine/threonine kinase	7.69	30.77	1	4	4.0
YBX3P1	Y-box binding protein 3 pseudogene 1	7.14	28.57	1	4	4.0
DPY19L2P2	DPY19L2 pseudogene 2	7.14	28.57	1	4	4.0
GPR162	G protein-coupled receptor 162	7.14	28.57	1	4	4.0
GRB2	growth factor receptor bound protein 2	7.14	28.57	2	8	4.0
LARGE1	LARGE xylosyl- and glucuronyltransferase 1	7.14	28.57	1	4	4.0
LCA5	LCA5, lebercilin	7.14	28.57	1	4	4.0
FAM46A	family with sequence similarity 46 member A	6.67	26.67	1	4	4.0
FLJ45983		6.67	26.67	3	12	4.0
NCKAP5L	NCK associated protein 5 like	6.67	26.67	1	4	4.0
POU2F3	POU class 2 homeobox 3	6.67	26.67	1	4	4.0
YPEL1	yippee like 1	6.67	26.67	1	4	4.0
BARHL2	BarH like homeobox 2	6.25	25.00	1	4	4.0
CCDC144NL	coiled-coil domain containing 144 family, N-terminal like	6.25	25.00	1	4	4.0
LEP	leptin	6.25	25.00	1	4	4.0
PRAM1	PML-RARA regulated adaptor molecule 1	6.25	25.00	1	4	4.0
STK32A	serine/threonine kinase 32A	5.88	23.53	1	4	4.0
LIN7A	lin-7 homolog A, crumbs cell polarity complex component	5.56	22.22	1	4	4.0
STK38L	serine/threonine kinase 38 like	5.56	22.22	1	4	4.0
CRMP1	collapsin response mediator protein 1	5.41	21.62	2	8	4.0
NR5A1	nuclear receptor subfamily 5 group A member 1	5.26	21.05	1	4	4.0
RGS17	regulator of G-protein signaling 17	5.26	21.05	1	4	4.0
VGLL2	vestigial like family member 2	5.26	21.05	1	4	4.0
ALX3	ALX homeobox 3	5.00	20.00	1	4	4.0
CFAP100	cilia and flagella associated protein 100	5.00	20.00	1	4	4.0
CDCP1	CUB domain containing protein 1	5.00	20.00	1	4	4.0
LMO4	LIM domain only 4	5.00	20.00	1	4	4.0
LOC440925		5.00	20.00	1	4	4.0
NKX2-6	NK2 homeobox 6	5.00	20.00	1	4	4.0
PAX5	paired box 5	5.00	20.00	2	8	4.0
PITX2	paired like homeodomain 2	5.88	22.06	4	15	3.8
IRX4	iroquois homeobox 4	11.11	40.74	3	11	3.7
SEC14L1	SEC14 like lipid binding 1	6.82	25.00	3	11	3.7
HPSE2	heparanase 2 (inactive)	5.77	21.15	3	11	3.7
EN2	engrailed homeobox 2	8.00	28.00	2	7	3.5
TRIL	TLR4 interactor with leucine rich repeats	8.00	28.00	2	7	3.5
ADCYAP1	adenylate cyclase activating polypeptide 1	7.14	25.00	2	7	3.5
MIR196B	microRNA 196b	18.18	63.64	2	7	3.5
DPY19L2P4	DPY19L2 pseudogene 4	13.33	46.67	2	7	3.5
EBF2	early B-cell factor 2	6.52	21.74	3	10	3.3
FLRT2	fibronectin leucine rich transmembrane protein 2	6.00	20.00	3	10	3.3
VOPP1	vesicular, overexpressed in cancer, prosurvival protein 1	10.00	33.33	3	10	3.3
PAX9	paired box 9	7.14	23.81	3	10	3.3
CD5L	CD5 molecule like	16.67	50.00	1	3	3.0
SALL3	spalt like transcription factor 3	10.71	32.14	3	9	3.0
ANAPC7	anaphase promoting complex subunit 7	8.33	25.00	1	3	3.0
ELOVL2	ELOVL fatty acid elongase 2	8.33	25.00	1	3	3.0
ADGRL4	adhesion G protein-coupled receptor L4	8.33	25.00	1	3	3.0
EMP1	epithelial membrane protein 1	8.33	25.00	1	3	3.0
STMN3	stathmin 3	8.33	25.00	1	3	3.0
FOXD3	forkhead box D3	15.38	46.15	2	6	3.0
CLEC17A	C-type lectin domain family 17 member A	12.50	37.50	1	3	3.0
FOXB2	forkhead box B2	12.50	37.50	1	3	3.0
TIGIT	T-cell immunoreceptor with Ig and ITIM domains	12.50	37.50	1	3	3.0
ADAMTS20	ADAM metallopeptidase with thrombospondin type 1 motif 20	10.00	30.00	1	3	3.0
DSC2	desmocollin 2	10.00	30.00	1	3	3.0
GNA14	G protein subunit alpha 14	10.00	30.00	1	3	3.0
NR4A1	nuclear receptor subfamily 4 group A member 1	10.00	30.00	1	3	3.0
PARD6G	par-6 family cell polarity regulator gamma	10.00	30.00	2	6	3.0
TBX20	T-box 20	10.00	30.00	2	6	3.0
PROX1	prospero homeobox 1	8.70	26.09	2	6	3.0
HOXD9	homeobox D9	8.00	24.00	2	6	3.0
NPR3	natriuretic peptide receptor 3	8.00	24.00	2	6	3.0
ARHGEF1	Rho guanine nucleotide exchange factor 1	7.69	23.08	1	3	3.0
FBN2	fibrillin 2	7.69	23.08	2	6	3.0
FGD6	FYVE, RhoGEF and PH domain containing 6	7.69	23.08	1	3	3.0
MDK	midkine (neurite growth-promoting factor 2)	7.69	23.08	1	3	3.0
STX1B	syntaxin 1B	7.69	23.08	1	3	3.0
SWAP70	SWAP switching B-cell complex subunit 70	7.69	23.08	1	3	3.0
CDC42EP5	CDC42 effector protein 5	7.14	21.43	1	3	3.0
FAM196A	family with sequence similarity 196 member A	7.14	21.43	1	3	3.0
HSPB7	heat shock protein family B (small) member 7	7.14	21.43	1	3	3.0
MAP4K1	mitogen-activated protein kinase kinase kinase kinase 1	7.14	21.43	1	3	3.0
POU4F2	POU class 4 homeobox 2	7.14	21.43	1	3	3.0
COASY	Coenzyme A synthase	6.67	20.00	1	3	3.0
DNMBP	dynamin binding protein	6.67	20.00	1	3	3.0
FAM20B	FAM20B, glycosaminoglycan xylosylkinase	6.67	20.00	1	3	3.0
HOXA13	homeobox A13	6.67	20.00	1	3	3.0
LPAR5	lysophosphatidic acid receptor 5	6.67	20.00	1	3	3.0
LPL	lipoprotein lipase	6.67	20.00	1	3	3.0
OLIG1	oligodendrocyte transcription factor 1	6.67	20.00	1	3	3.0
SLC2A14	solute carrier family 2 member 14	6.67	20.00	1	3	3.0
SOD3	superoxide dismutase 3, extracellular	6.67	20.00	1	3	3.0
SPAG6	sperm associated antigen 6	6.67	20.00	1	3	3.0
TMEM154	transmembrane protein 154	6.67	20.00	1	3	3.0
PPTC7	PTC7 protein phosphatase homolog	11.11	33.33	1	3	3.0
ZC3H7A	zinc finger CCCH-type containing 7A	11.11	33.33	1	3	3.0
CLEC14A	C-type lectin domain family 14 member A	9.09	27.27	1	3	3.0
DNAH14	dynein axonemal heavy chain 14	9.09	27.27	1	3	3.0
FBLN5	fibulin 5	9.09	27.27	1	3	3.0
NKX6-1	NK6 homeobox 1	9.09	27.27	2	6	3.0
ZNF835	zinc finger protein 835	9.09	27.27	1	3	3.0
MKX	mohawk homeobox	10.53	28.95	4	11	2.8
HOXA10	homeobox A10	10.00	26.67	3	8	2.7
SLC15A4	solute carrier family 15 member 4	9.38	25.00	3	8	2.7
CADPS2	calcium dependent secretion activator 2	7.50	20.00	3	8	2.7
EVX2	even-skipped homeobox 2	12.50	33.33	3	8	2.7
ST6GAL2	ST6 beta-galactoside alpha-2,6-sialyltransferase 2	8.82	23.53	3	8	2.7
GGA3	golgi associated, gamma adaptin ear containing, ARF binding protein 3	15.38	38.46	2	5	2.5
ADRA1D	adrenoceptor alpha 1D	14.29	35.71	2	5	2.5
SCGN	secretagogin, EF-hand calcium binding protein	14.29	35.71	2	5	2.5
ELAVL4	ELAV like RNA binding protein 4	8.33	20.83	2	5	2.5
EPN1	epsin 1	12.50	31.25	2	5	2.5
LRAT	lecithin retinol acyltransferase (phosphatidylcholine--retinol O-acyltransferase)	11.11	27.78	2	5	2.5
DSC3	desmocollin 3	10.00	25.00	2	5	2.5
TRPV3	transient receptor potential cation channel subfamily V member 3	8.70	21.74	2	5	2.5
ZNF300	zinc finger protein 300	18.18	45.45	2	5	2.5
SERPINB9	serpin family B member 9	13.33	33.33	2	5	2.5
PCDH17	protocadherin 17	9.52	23.81	2	5	2.5
RPRM	reprimo, TP53 dependent G2 arrest mediator candidate	9.52	23.81	2	5	2.5
SP9	Sp9 transcription factor	9.52	23.81	2	5	2.5
GRIA2	glutamate ionotropic receptor AMPA type subunit 2	18.75	43.75	3	7	2.3
POU4F1	POU class 4 homeobox 1	18.75	43.75	3	7	2.3
TRIM58	tripartite motif containing 58	18.75	43.75	3	7	2.3
ZNF503-AS2	ZNF503 antisense RNA 2	9.38	21.88	3	7	2.3
CDH8	cadherin 8	11.11	25.93	3	7	2.3
DMRTA2	DMRT like family A2	10.00	23.33	3	7	2.3
MYADM	myeloid associated differentiation marker	8.82	20.59	3	7	2.3
IRX2	iroquois homeobox 2	18.18	40.91	4	9	2.3
CDK20	cyclin dependent kinase 20	33.33	66.67	2	4	2.0
ZNF454	zinc finger protein 454	26.67	53.33	4	8	2.0
FMNL3	formin like 3	20.00	40.00	2	4	2.0
LILRB4	leukocyte immunoglobulin like receptor B4	20.00	40.00	2	4	2.0
FOXB1	forkhead box B1	18.75	37.50	3	6	2.0
CXCR1	C-X-C motif chemokine receptor 1	15.38	30.77	2	4	2.0
EPHA7	EPH receptor A7	15.00	30.00	3	6	2.0
NRTN	neurturin	13.33	26.67	2	4	2.0
SNX18	sorting nexin 18	13.33	26.67	2	4	2.0
NCKAP1	NCK associated protein 1	11.76	23.53	2	4	2.0
SALL1	spalt like transcription factor 1	11.36	22.73	5	10	2.0
RAPGEF1	Rap guanine nucleotide exchange factor 1	11.11	22.22	2	4	2.0
TMPRSS4	transmembrane protease, serine 4	11.11	22.22	2	4	2.0
FAM134B	family with sequence similarity 134 member B	10.53	21.05	2	4	2.0
ASCC1	activating signal cointegrator 1 complex subunit 1	10.00	20.00	2	4	2.0
SECTM1	secreted and transmembrane 1	10.00	20.00	3	6	2.0
PCDH10	protocadherin 10	22.73	40.91	5	9	1.8
TMEM108	transmembrane protein 108	13.16	23.68	5	9	1.8
APOC4	apolipoprotein C4	33.33	55.56	3	5	1.7
MIR922	microRNA 922	33.33	55.56	3	5	1.7
HMGCLL1	3-hydroxymethyl-3-methylglutaryl-CoA lyase like 1	23.08	38.46	3	5	1.7
C12orf77	chromosome 12 open reading frame 77	37.50	62.50	3	5	1.7
HOXD8	homeobox D8	30.00	50.00	6	10	1.7
HOXD11	homeobox D11	25.00	40.00	5	8	1.6
FAM181B	family with sequence similarity 181 member B	16.67	25.00	2	3	1.5
HOXA9	homeobox A9	16.67	25.00	4	6	1.5
HOXC12	homeobox C12	16.67	25.00	2	3	1.5
POU3F2	POU class 3 homeobox 2	16.67	25.00	2	3	1.5
PMP22	peripheral myelin protein 22	14.81	22.22	4	6	1.5
NFKBIE	NFKB inhibitor epsilon	20.00	30.00	2	3	1.5
PRR23C	proline rich 23C	20.00	30.00	2	3	1.5
TMEM71	transmembrane protein 71	20.00	30.00	2	3	1.5
ATP1A1	ATPase Na+/K+ transporting subunit alpha 1	15.38	23.08	2	3	1.5
DISC1	disrupted in schizophrenia 1	14.29	21.43	2	3	1.5
FSTL5	follistatin like 5	13.33	20.00	2	3	1.5
PTF1A	pancreas specific transcription factor, 1a	13.33	20.00	2	3	1.5
SLC35E2	solute carrier family 35 member E2	22.22	33.33	2	3	1.5
CD74	CD74 molecule	18.18	27.27	2	3	1.5
CRCT1	cysteine rich C-terminal 1	18.18	27.27	2	3	1.5
SP8	Sp8 transcription factor	18.18	27.27	4	6	1.5
ONECUT2	one cut homeobox 2	16.67	23.33	5	7	1.4
MSGN1	mesogenin 1	50.00	66.67	3	4	1.3
GNB3	G protein subunit beta 3	25.00	33.33	3	4	1.3
ISL1	ISL LIM homeobox 1	17.65	23.53	6	8	1.3
IPCEF1	interaction protein for cytohesin exchange factors 1	21.05	26.32	4	5	1.3
NR2F2	nuclear receptor subfamily 2 group F member 2	18.18	22.73	8	10	1.3
GBX2	gastrulation brain homeobox 2	29.41	35.29	5	6	1.2
IRX5	iroquois homeobox 5	26.32	31.58	5	6	1.2
FAM110C	family with sequence similarity 110 member C	27.27	27.27	3	3	1.0
BCAS4	breast carcinoma amplified sequence 4	25.00	25.00	4	4	1.0
SYT15	synaptotagmin 15	23.08	23.08	3	3	1.0
ACADL	acyl-CoA dehydrogenase, long chain	33.33	25.00	4	3	0.8
MIPOL1	mirror-image polydactyly 1	36.36	27.27	4	3	0.8
NKX2-1	NK2 homeobox 1	31.82	22.73	7	5	0.7
SLITRK3	SLIT and NTRK like family member 3	28.00	20.00	7	5	0.7
HTR1B	5-hydroxytryptamine receptor 1B	45.45	27.27	5	3	0.6

## Sheet: Suppl. Table S9
Suppl. Table S9: Ontology terms and pathways derived from the DM genes
ontology class	term ID	term definition	corrected p-value
GO	GO:0021983	pituitary gland development	1.50E-03
	GO:0021913	regulation of transcription from RNA polymerase II promoter involved in ventral spinal cord interneuron specification	3.90E-03
	GO:0045944	positive regulation of transcription from RNA polymerase II promoter	6.50E-03
	GO:0008217	regulation of blood pressure	8.80E-03
	GO:2000463	positive regulation of excitatory postsynaptic potential	9.80E-03
	GO:0009954	proximal/distal pattern formation	1.43E-02
	GO:0043547	positive regulation of GTPase activity	1.58E-02
	GO:0060065	uterus development	1.91E-02
	GO:0031175	neuron projection development	2.02E-02
	GO:0007519	skeletal muscle tissue development	2.46E-02
	GO:0045893	positive regulation of transcription, DNA-templated	2.53E-02
	GO:0045786	negative regulation of cell cycle	2.55E-02
	GO:0030326	embryonic limb morphogenesis	2.95E-02
	GO:2000178	negative regulation of neural precursor cell proliferation	3.18E-02
	GO:0030902	hindbrain development	3.40E-02
	GO:0050770	regulation of axonogenesis	3.71E-02
	GO:0021794	thalamus development	3.90E-02
	GO:0009952	anterior/posterior pattern specification	3.94E-02
	GO:0030900	forebrain development	4.38E-02
	GO:0030049	muscle filament sliding	4.40E-02
	GO:0000122	negative regulation of transcription from RNA polymerase II promoter	4.48E-02
HPO	HP:0002990	Fibular aplasia	1.60E-03
	HP:0009702	Carpal synostosis	3.90E-03
	HP:0009465	Ulnar deviation of finger	5.20E-03
	HP:0008368	Tarsal synostosis	7.50E-03
	HP:0002109	Abnormality of the bronchi	9.30E-03
	HP:0005048	Synostosis of carpal bones	9.60E-03
	HP:0002073	Progressive cerebellar ataxia	1.01E-02
	HP:0000640	Gaze-evoked nystagmus	1.42E-02
	HP:0004231	Carpal bone aplasia	1.47E-02
	HP:0002014	Diarrhea	1.64E-02
	HP:0003431	Decreased motor nerve conduction velocity	1.74E-02
	HP:0005792	Short humerus	1.93E-02
	HP:0000006	Autosomal dominant inheritance	2.12E-02
	HP:0008063	Aplasia/Hypoplasia of the lens	2.33E-02
	HP:0001193	Ulnar deviation of the hand or of fingers of the hand	2.46E-02
	HP:0000988	Skin rash	2.52E-02
	HP:0004432	Agammaglobulinemia	2.65E-02
	HP:0001287	Meningitis	2.83E-02
	HP:0004467	Preauricular pit	2.90E-02
	HP:0002091	Restrictive ventilatory defect	3.12E-02
	HP:0000142	Abnormality of the vagina	3.15E-02
	HP:0000902	Rib fusion	3.29E-02
	HP:0002721	Immunodeficiency	3.88E-02
	HP:0000790	Hematuria	3.91E-02
	HP:0010109	Short hallux	4.22E-02
	HP:0008572	External ear malformation	4.28E-02
	HP:0000204	Cleft upper lip	4.59E-02
	HP:0001762	Talipes equinovarus	4.67E-02
	HP:0002017	Nausea and vomiting	4.68E-02
	HP:0000047	Hypospadias	4.84E-02
	HP:0002633	Vasculitis	4.92E-02
MGI MPO	MP:0000554	abnormal carpal bone morphology	1.80E-03
	MP:0012707	incomplete caudal neuropore closure	3.00E-03
	MP:0005108	abnormal ulna morphology	5.40E-03
	MP:0002115	abnormal limb bone morphology	8.30E-03
	MP:0000928	incomplete rostral neuropore closure	1.06E-02
	MP:0008495	decreased IgG1 level	1.11E-02
	MP:0000849	abnormal cerebellum morphology	1.40E-02
	MP:0004100	abnormal spinal cord interneuron morphology	1.45E-02
	MP:0008497	decreased IgG2b level	1.57E-02
	MP:0008896	increased IgG2c level	1.62E-02
	MP:0005093	decreased B cell proliferation	2.10E-02
	MP:0003446	renal hypoplasia	2.15E-02
	MP:0004624	abnormal thoracic cage morphology	2.41E-02
	MP:0009038	decreased inferior colliculus size	2.41E-02
	MP:0000552	abnormal radius morphology	2.72E-02
	MP:0004948	abnormal neuronal precursor proliferation	2.98E-02
	MP:0002459	abnormal B cell physiology	3.17E-02
	MP:0002896	abnormal bone mineralization	3.22E-02
	MP:0004359	short ulna	3.54E-02
	MP:0008498	decreased IgG3 level	3.68E-02
	MP:0000934	abnormal telencephalon development	3.79E-02
	MP:0002272	abnormal nervous system electrophysiology	3.82E-02
	MP:0006126	abnormal cardiac outflow tract development	4.23E-02
	MP:0002144	abnormal B cell differentiation	4.32E-02
	MP:0005306	abnormal phalanx morphology	4.64E-02
	MP:0004978	decreased B-1 B cell number	4.69E-02
	MP:0000761	thin diaphragm muscle	4.86E-02
pathways
Reactome	R-HSA-381771	Synthesis, secretion, and inactivation of Glucagon-like Peptide-1 (GLP-1)	1.40E-03
	R-HSA-5339700	TCF7L2 mutants don't bind CTBP	4.30E-03
	R-HSA-400508	Incretin synthesis, secretion, and inactivation	7.90E-03
	R-HSA-166520	Signalling by NGF	1.04E-02
	R-HSA-2029480	Fcgamma receptor (FCGR) dependent phagocytosis	1.36E-02
	R-HSA-427975	Proton/oligopeptide cotransporters	1.45E-02
	R-HSA-75876	Synthesis of very long-chain fatty acyl-CoAs	1.66E-02
	R-HSA-4641265	Repression of WNT target genes	2.09E-02
	R-HSA-2454202	Fc epsilon receptor (FCERI) signaling	2.25E-02
	R-HSA-4420097	VEGFA-VEGFR2 Pathway	2.70E-02
	R-HSA-4086398	Ca2+ pathway	2.72E-02
	R-HSA-1912408	Pre-NOTCH Transcription and Translation	2.98E-02
	R-HSA-194138	Signaling by VEGF	3.16E-02
	R-HSA-535734	Fatty acid, triacylglycerol, and ketone body metabolism	3.36E-02
	R-HSA-420092	Glucagon-type ligand receptors	4.04E-02
	R-HSA-6798163	Choline catabolism	4.20E-02
	R-HSA-2029482	Regulation of actin dynamics for phagocytic cup formation	4.42E-02
	R-HSA-187037	NGF signalling via TRKA from the plasma membrane	4.52E-02
	R-HSA-210745	Regulation of gene expression in beta cells	4.76E-02
KEGG	path:hsa04662	B cell receptor signaling pathway - Homo sapiens (human)	4.07E-05
	path:hsa04330	Notch signaling pathway - Homo sapiens (human)	7.63E-05
	path:hsa04950	Maturity onset diabetes of the young - Homo sapiens (human)	1.11E-04
	path:hsa04930	Type II diabetes mellitus - Homo sapiens (human)	1.45E-04

## Sheet: Suppl. Table S10
Suppl. Table S10: Ontology terms and pathways derived from the DE genes
ontology class	term ID	term definition	corrected p-value
GO	GO:0051220	cytoplasmic sequestering of protein	4.90E-03
	GO:0032731	positive regulation of interleukin-1 beta production	7.70E-03
	GO:0060173	limb development	9.80E-03
	GO:0042769	DNA damage response, detection of DNA damage	1.59E-02
	GO:0006275	regulation of DNA replication	1.85E-02
	GO:0009948	anterior/posterior axis specification	2.26E-02
	GO:0006261	DNA-dependent DNA replication	2.84E-02
	GO:0032967	positive regulation of collagen biosynthetic process	3.03E-02
	GO:0070588	calcium ion transmembrane transport	3.57E-02
	GO:0016055	Wnt signaling pathway	4.07E-02
	GO:0046487	glyoxylate metabolic process	4.27E-02
	GO:0045909	positive regulation of vasodilation	4.53E-02
HPO	HP:0001786	Narrow foot	2.60E-03
	HP:0004428	Elfin facies	4.90E-03
	HP:0008736	Hypoplasia of penis	8.60E-03
	HP:0100621	Dysgerminoma	1.04E-02
	HP:0001822	Hallux valgus	1.15E-02
	HP:0100539	Periorbital edema	1.44E-02
	HP:0001217	Clubbing	1.77E-02
	HP:0001195	Single umbilical artery	1.96E-02
	HP:0004298	Abnormality of the abdominal wall	2.35E-02
	HP:0000540	Hypermetropia	2.40E-02
	HP:0001600	Abnormality of the larynx	2.84E-02
	HP:0000147	Polycystic ovaries	2.97E-02
	HP:0000212	Gingival overgrowth	3.11E-02
	HP:0000154	Wide mouth	3.72E-02
	HP:0005978	Type II diabetes mellitus	3.87E-02
	HP:0000842	Hyperinsulinemia	4.26E-02
	HP:0003376	Steppage gait	4.46E-02
MGI MPO	MP:0003087	absent allantois	3.60E-03
	MP:0005646	abnormal pituitary gland physiology	6.20E-03
	MP:0003434	decreased susceptibility to induced choroidal neovascularization	1.12E-02
	MP:0004220	abnormal peripheral nervous system regeneration	1.56E-02
	MP:0003019	increased circulating chloride level	1.86E-02
	MP:0006281	abnormal tail development	1.89E-02
	MP:0000623	decreased salivation	2.40E-02
	MP:0003081	abnormal soleus morphology	2.77E-02
	MP:0009414	skeletal muscle fiber necrosis	2.94E-02
	MP:0001539	decreased caudal vertebrae number	3.40E-02
	MP:0001675	abnormal ectoderm development	3.60E-02
	MP:0004769	abnormal synaptic vesicle morphology	4.11E-02
	MP:0004510	myositis	4.16E-02
	MP:0006271	abnormal involution of the mammary gland	4.66E-02
pathways
Reactome	R-HSA-110314	Recognition of DNA damage by PCNA-containing replication complex	3.10E-03
	R-HSA-4641265	Repression of WNT target genes	9.00E-03
	R-HSA-73893	DNA Damage Bypass	1.23E-02
	R-HSA-5651801	PCNA-Dependent Long Patch Base Excision Repair	1.71E-02
	R-HSA-195721	Signaling by Wnt	1.86E-02
	R-HSA-6782210	Gap-filling DNA repair synthesis and ligation in TC-NER	2.59E-02
	R-HSA-6782135	Dual incision in TC-NER	2.83E-02
	R-HSA-5696397	Gap-filling DNA repair synthesis and ligation in GG-NER	3.36E-02
	R-HSA-389661	Glyoxylate metabolism and glycine degradation	3.62E-02
	R-HSA-6781827	Transcription-Coupled Nucleotide Excision Repair (TC-NER)	4.31E-02
	R-HSA-5656169	Termination of translesion DNA synthesis	4.69E-02
	R-HSA-3858494	Beta-catenin independent WNT signaling	4.80E-02
KEGG	path:hsa03410	Base excision repair - Homo sapiens (human)	1.08E-04
	path:hsa03030	DNA replication - Homo sapiens (human)	2.03E-04

[truncated: 8 more sheets: Suppl. Table S11, Suppl. Table S12, Suppl. Table 13, Suppl. Table S14, Suppl. Table S15, Suppl. Table S16, Suppl. Table S17, Sheet4]
